# Supplementary material for: Substitution of PINK1 Gly411 modulates substrate receptivity and turnover
Source: Autophagy. 2022 Dec 5;19(6):1711–32. doi: 10.1080/15548627.2022.2151294 (PMC10262784; doi:10.1080/15548627.2022.2151294)
Supplement: Supplemental Material [file KAUP_A_2151294_SM8220.zip]

Archive with 15 entries (14 files):
- /
- PINK1Gly411_FigureS6.pdf
- PINK1Gly411_FigureS5.pdf
- PINK1Gly411_FigureS4.pdf
- PINK1Gly411_FigureS3.pdf
- PINK1Gly411_FigureS2.pdf
- PINK1Gly411_FigureS1.pdf
- PINK1 Gly411_SupplementaryInformation.pdf
- __MACOSX/._PINK1Gly411_FigureS6.pdf
- __MACOSX/._PINK1Gly411_FigureS5.pdf
- __MACOSX/._PINK1Gly411_FigureS4.pdf
- __MACOSX/._PINK1Gly411_FigureS3.pdf
- __MACOSX/._PINK1Gly411_FigureS2.pdf
- __MACOSX/._PINK1Gly411_FigureS1.pdf
- __MACOSX/._PINK1 Gly411_SupplementaryInformation.pdf
